# Supplementary material for: A Comparative Study of Quality of Life and Oncologic Outcomes in Premenopausal Women with Hormone Receptor-Positive Breast Cancer: Bilateral Oophorectomy vs. Gonadotropin-Releasing Hormone Agonist Therapy
Source: Cancers (Basel). 2025 Sep 5;17(17):2916. doi: 10.3390/cancers17172916 (PMC12427670; doi:10.3390/cancers17172916)
Supplement: Supplementary file 1 [file cancers-17-02916-s001.zip]

Archive with 1 entries (1 files):
- cancers-3779388-supplementary.pdf
